# Supplementary material for: Extracellular superoxide production by Porites species provides insight into controls on coral physiology
Source: PNAS Nexus. 2026 Mar 19;5(4):pgag075. doi: 10.1093/pnasnexus/pgag075 (PMC13069887; doi:10.1093/pnasnexus/pgag075)
Supplement: pgag075_Supplementary_Data [file pgag075_supplementary_data.zip]

Archive with 3 entries (3 files):
- SupportingInformation.docx
- SupportingInformation_TableS1.docx
- SupportingInformation_TableS2.docx
